# Supplementary material for: Combination of syringaresinol–di–O–β-d-glucoside and chlorogenic acid shows behavioral pharmacological anxiolytic activity and activation of hippocampal BDNF–TrkB signaling
Source: Sci Rep. 2020 Oct 23;10:18177. doi: 10.1038/s41598-020-74866-4 (PMC7584579; doi:10.1038/s41598-020-74866-4)
Supplement: Supplementary file 2 — Supplementary Information 2. [file 41598_2020_74866_MOESM2_ESM.xlsx]

## Sheet: Fig.1 Open Field
	Descriptive statistics											Test of homogeneity of variance
			N	Mean	Std. Error	95% confidence interval for mean		Minimum	Maximum				Levene Statistic	df1	df2	p-value
						Lower Bound	Upper Bound					Total distance travelled (m)	2.17741	5	27	0.0864152
	Total distance travelled (m)	Cont	6	10.8577	0.692662	9.07712	12.6382	8.445	12.754			Total time mobile (s)	2.93849	5	27	0.0303435
		ASH5%	6	25.3047	2.60466	18.6092	32.0002	14.676	33.841			Total entries	1.33275	5	27	0.279382
		CHA	6	19.65	3.69897	10.1415	29.1585	10.522	32.861			Number of entries to the A zone / Number of entries to other zone	1.23102	5	27	0.32198
		SYG	5	21.0136	4.83439	7.59117	34.436	10.162	38.503			Number of entries to the B zone / Number of entries to other zone	4.44871	5	27	0.00438099
		Mix	5	23.6836	1.93521	18.3106	29.0566	18.813	28.289			Number of entries to the C zone / Number of entries to other zone	1.52176	5	27	0.216186
		CLO	5	22.5328	2.11158	16.6701	28.3955	15.541	27.961
												ANOVA
	Total time mobile (s)	Cont	6	277.183	15.9324	236.228	318.139	231.6	325.7				Sum of Squares	df	Mean Square	F	p-value
		ASH5%	6	429.217	26.962	359.909	498.525	353.7	513.7			Total distance travelled (m)	772.44	5	154.488	3.31073	0.0184773
		CHA	6	364.667	51.5053	232.268	497.065	216	526.7			Total time mobile (s)	86966.5	5	17393.3	3.11866	0.0238317
		SYG	5	402.74	37.9213	297.454	508.026	299.3	525.8			Total entries	2625.58	5	525.116	0.798535	0.560083
		Mix	5	382.16	17.9004	332.46	431.86	340.5	446.5			Number of entries to the A zone / Number of entries to other zone	0.00499523	5	0.000999047	0.450443	0.809184
		CLO	5	413.02	17.8987	363.325	462.715	349.8	447.6			Number of entries to the B zone / Number of entries to other zone	0.000674087	5	0.000134817	0.678314	0.643604
												Number of entries to the C zone / Number of entries to other zone	0.00437897	5	0.000875795	0.282331	0.918706
	Total entries	Cont	6	30	5.97216	14.6481	45.3519	15	47
		ASH5%	6	57.3333	11.1644	28.6343	86.0324	35	97			Multiple Comparisons
		CHA	6	49.3333	14.4468	12.1966	86.4701	7	92							Mean Difference (I-J)	Std. Error	p-value	95% confidence interval
		SYG	5	44.8	13.3507	7.73264	81.8674	15	90										Lower Bound	Upper Bound
		Mix	6	38.6667	10.1609	12.5472	64.7862	0	73			Total distance travelled (m)	Dunnett t (両側)b	ASH5%	Cont	14.44700*	3.94389	0.00478999	3.86671	25.0273
		CLO	5	41	5.83095	24.8107	57.1893	29	61					CHA	Cont	8.79233	3.94389	0.129066	-1.78796	19.3726
														SYG	Cont	10.1559	4.13639	0.0815801	-0.940767	21.2526
	Number of entries to the A zone / Number of entries to other zone	Cont	6	0.0932892	0.0205632	0.0404297	0.146149	0.0425532	0.186047					Mix	Cont	12.82593*	4.13639	0.0191343	1.72923	23.9226
		ASH5%	6	0.078053	0.0167935	0.0348839	0.121222	0.0243902	0.114286					CLO	Cont	11.67513*	4.13639	0.0365511	0.578433	22.7718
		CHA	6	0.0838658	0.0187673	0.0356229	0.132109	0	0.119565			Total time mobile (s)	Dunnett T3	Cont	ASH5%	-152.03333*	31.3176	0.014119	-273.404	-30.6622
		SYG	5	0.104403	0.0324811	0.0142205	0.194584	0	0.188679						CHA	-87.4833	53.9132	0.770426	-318.728	143.761
		Mix	5	0.0874849	0.0121175	0.0538413	0.121129	0.0545455	0.125						SYG	-125.557	41.1323	0.202264	-308.902	57.7885
		CLO	5	0.0632165	0.0143777	0.0232975	0.103135	0.030303	0.103448						Mix	-104.97667*	23.9639	0.0232103	-196.523	-13.4305
															CLO	-135.83667*	23.9626	0.00451941	-227.377	-44.2966
	Number of entries to the B zone / Number of entries to other zone	Cont	6	0.479073	0.00437489	0.467827	0.490319	0.466667	0.489362					ASH5%	Cont	152.03333*	31.3176	0.014119	30.6622	273.404
		ASH5%	6	0.489744	0.00160323	0.485623	0.493865	0.485714	0.494845						CHA	64.55	58.1355	0.969528	-165.491	294.591
		CHA	6	0.480405	0.0112818	0.451404	0.509406	0.428571	0.5						SYG	26.4767	46.5293	0.999935	-157.796	210.749
		SYG	5	0.484462	0.00584542	0.468233	0.500692	0.466667	0.5						Mix	47.0567	32.3631	0.861635	-77.3711	171.484
		Mix	5	0.491038	0.00283243	0.483174	0.498902	0.482759	0.5						CLO	16.1967	32.3622	0.999988	-108.229	140.622
		CLO	5	0.486897	0.00162585	0.482383	0.491411	0.482759	0.491803					CHA	Cont	87.4833	53.9132	0.770426	-143.761	318.728
															ASH5%	-64.55	58.1355	0.969528	-294.591	165.491
	Number of entries to the C zone / Number of entries to other zone	Cont	6	0.427638	0.0226576	0.369395	0.485881	0.325581	0.468085						SYG	-38.0733	63.9595	0.999916	-281.354	205.207
		ASH5%	6	0.432203	0.0174585	0.387324	0.477081	0.4	0.487805						Mix	-17.4933	54.5272	1	-248.218	213.231
		CHA	6	0.435729	0.0285426	0.362358	0.5091	0.380435	0.571429						CLO	-48.3533	54.5266	0.993165	-279.079	182.372
		SYG	5	0.411135	0.0367682	0.30905	0.51322	0.320755	0.52381					SYG	Cont	125.557	41.1323	0.202264	-57.7885	308.902
		Mix	5	0.421477	0.0143016	0.381769	0.461184	0.375	0.454545						ASH5%	-26.4767	46.5293	0.999935	-210.749	157.796
		CLO	5	0.449886	0.0134913	0.412428	0.487344	0.413793	0.484848						CHA	38.0733	63.9595	0.999916	-205.207	281.354
															Mix	20.58	41.9339	0.999979	-162.31	203.47
															CLO	-10.28	41.9331	1	-193.17	172.61
														Mix	Cont	104.97667*	23.9639	0.0232103	13.4305	196.523
															ASH5%	-47.0567	32.3631	0.861635	-171.484	77.3711
															CHA	17.4933	54.5272	1	-213.231	248.218
															SYG	-20.58	41.9339	0.999979	-203.47	162.31
															CLO	-30.86	25.3138	0.946214	-129.349	67.6285
														CLO	Cont	135.83667*	23.9626	0.00451941	44.2966	227.377
															ASH5%	-16.1967	32.3622	0.999988	-140.622	108.229
															CHA	48.3533	54.5266	0.993165	-182.372	279.079
															SYG	10.28	41.9331	1	-172.61	193.17
															Mix	30.86	25.3138	0.946214	-67.6285	129.349
												Total entries	Dunnett t (両側)b	ASH5%	Cont	27.3333	14.8054	0.25821	-12.2519	66.9185
														CHA	Cont	19.3333	14.8054	0.571876	-20.2519	58.9185
														SYG	Cont	14.8	15.528	0.808958	-26.7173	56.3173
														Mix	Cont	8.66667	14.8054	0.966727	-30.9185	48.2519
														CLO	Cont	11	15.528	0.929974	-30.5173	52.5173
												Number of entries to the A zone / Number of entries to other zone	Dunnett t (両側)b	ASH5%	Cont	-0.0152362	0.0271902	0.972718	-0.0881795	0.057707
														CHA	Cont	-0.00942337	0.0271902	0.996747	-0.0823666	0.0635199
														SYG	Cont	0.0111133	0.0285173	0.994419	-0.0653902	0.0876168
														Mix	Cont	-0.00580428	0.0285173	0.999744	-0.0823078	0.0706992
														CLO	Cont	-0.0300728	0.0285173	0.747519	-0.106576	0.0464308
												Number of entries to the B zone / Number of entries to other zone	Dunnett T3	Cont	ASH5%	-0.0106714	0.0046594	0.426076	-0.0302152	0.0088724
															CHA	-0.00133225	0.0121003	1	-0.0516639	0.0489994
															SYG	-0.00538957	0.00730127	0.999016	-0.0340217	0.0232426
															Mix	-0.0119652	0.00521174	0.401559	-0.0320651	0.00813464
															CLO	-0.00782443	0.00466723	0.743149	-0.0273939	0.011745
														ASH5%	Cont	0.0106714	0.0046594	0.426076	-0.0088724	0.0302152
															CHA	0.00933917	0.0113951	0.995613	-0.0422811	0.0609594
															SYG	0.00528185	0.00606129	0.991729	-0.0237783	0.034342
															Mix	-0.00129383	0.00325468	0.999999	-0.0148509	0.0122632
															CLO	0.00284699	0.00228336	0.94105	-0.0057965	0.0114905
														CHA	Cont	0.00133225	0.0121003	1	-0.0489994	0.0516639
															ASH5%	-0.00933917	0.0113951	0.995613	-0.0609594	0.0422811
															SYG	-0.00405732	0.0127062	1	-0.0546811	0.0465665
															Mix	-0.010633	0.0116319	0.990425	-0.0616374	0.0403714
															CLO	-0.00649218	0.0113983	0.999864	-0.0581046	0.0451203
														SYG	Cont	0.00538957	0.00730127	0.999016	-0.0232426	0.0340217
															ASH5%	-0.00528185	0.00606129	0.991729	-0.034342	0.0237783
															CHA	0.00405732	0.0127062	1	-0.0465665	0.0546811
															Mix	-0.00657568	0.0064955	0.98035	-0.034746	0.0215946
															CLO	-0.00243486	0.00606731	0.999997	-0.0314877	0.026618
														Mix	Cont	0.0119652	0.00521174	0.401559	-0.00813464	0.0320651
															ASH5%	0.00129383	0.00325468	0.999999	-0.0122632	0.0148509
															CHA	0.010633	0.0116319	0.990425	-0.0403714	0.0616374
															SYG	0.00657568	0.0064955	0.98035	-0.0215946	0.034746
															CLO	0.00414082	0.00326589	0.925513	-0.00951292	0.0177946
														CLO	Cont	0.00782443	0.00466723	0.743149	-0.011745	0.0273939
															ASH5%	-0.00284699	0.00228336	0.94105	-0.0114905	0.0057965
															CHA	0.00649218	0.0113983	0.999864	-0.0451203	0.0581046
															SYG	0.00243486	0.00606731	0.999997	-0.026618	0.0314877
															Mix	-0.00414082	0.00326589	0.925513	-0.0177946	0.00951292
												Number of entries to the C zone / Number of entries to other zone	Dunnett t (両側)b	ASH5%	Cont	0.00456483	0.032156	0.999956	-0.0817	0.0908297
														CHA	Cont	0.00809112	0.032156	0.999285	-0.0781737	0.094356
														SYG	Cont	-0.0165029	0.0337254	0.984638	-0.106978	0.0739725
														Mix	Cont	-0.00616097	0.0337254	0.999849	-0.0966363	0.0843144
														CLO	Cont	0.0222483	0.0337254	0.947495	-0.068227	0.112724

## Sheet: Fig.2 Time spent on the arm
	Descriptive statistics
	Time spent on the arm (sec)
		N	Mean	Std. Error	95% confidence interval for mean		Minimum	Maximum
					Lower Bound	Upper Bound
	Cont	7	8.42857	0.996593	5.99	10.8671	6	13
	CHA	7	121.143	22.4101	66.3074	175.978	51	180
	SYG	7	82.4286	27.9403	14.0611	150.796	7	180
	Mix	5	135.8	26.261	62.8878	208.712	50	180
	CLO	5	39.4	19.4643	-14.6416	93.4416	7	113
	Test of homogeneity of variance
		Levene Statistic	df1	df2	p-value
	Time spent on the arm (sec)	6.87162	4	26	0.000649948
	ANOVA
	Sum of Squares	df	Mean Square	F	p-value
	71093.2	4	17773.3	6.13749	0.00128947
	Multiple Comparisons
				Mean Difference (I-J)	Std. Error	p-value	95% confidence interval
							Lower Bound	Upper Bound
	Dunnett T3	Cont	CHA	-112.71429*	22.4322	0.0175273	-202.484	-22.9445
			SYG	-74	27.9581	0.233755	-185.94	37.9404
			Mix	-127.37143*	26.2799	0.0487021	-253.754	-0.988853
			CLO	-30.9714	19.4898	0.699975	-124.577	62.6346
		CHA	Cont	112.71429*	22.4322	0.0175273	22.9445	202.484
			SYG	38.7143	35.8172	0.944304	-82.1128	159.541
			Mix	-14.6571	34.5232	0.999938	-137.853	108.538
			CLO	81.7429	29.6828	0.153837	-21.2631	184.749
		SYG	Cont	74	27.9581	0.233755	-37.9404	185.94
			CHA	-38.7143	35.8172	0.944304	-159.541	82.1128
			Mix	-53.3714	38.3445	0.809854	-186.899	80.1562
			CLO	43.0286	34.0517	0.873638	-75.6143	161.671
		Mix	Cont	127.37143*	26.2799	0.0487021	0.988853	253.754
			CHA	14.6571	34.5232	0.999938	-108.538	137.853
			SYG	53.3714	38.3445	0.809854	-80.1562	186.899
			CLO	96.4	32.6879	0.141787	-26.0184	218.818
		CLO	Cont	30.9714	19.4898	0.699975	-62.6346	124.577
			CHA	-81.7429	29.6828	0.153837	-184.749	21.2631
			SYG	-43.0286	34.0517	0.873638	-161.671	75.6143
			Mix	-96.4	32.6879	0.141787	-218.818	26.0184

## Sheet: Fig.3 HRV analysis
	Home Cage											IEBW
	Descriptive statistics											Descriptive statistics										Paired sample t-test)
			N	Mean	Std. Error	95% confidence interval for mean		Minimum	Maximum					N	Mean	Std. Error	95% confidence interval for mean		Minimum	Maximum			Paired Differences				t	df	p-value (2-tailed)
						Lower Bound	Upper Bound										Lower Bound	Upper Bound					Mean	Std. Error Mean	95% confidence interval of the Differences
	LFnu	Cont	7	21.4957	0.465032	20.3578	22.6336	20.0033	23.5933			LFnu	Cont	7	42.3529	2.5091	36.2133	48.4924	35.59	52.15					Lower Bound	Upper Bound
		CHA	7	21.9652	0.564074	20.585	23.3455	19.79	23.4633				CHA	7	51.43	2.9636	44.1783	58.6817	41.25	61.91		Cont HomeCage LFnu - Cont IEBW LFnu	-28.6186	4.34141	-39.2416	-17.9955	-6.59201	6	0.000585475
		SYG	7	22.8476	0.253775	22.2267	23.4686	21.44	23.5967				SYG	7	58.5643	2.33295	52.8558	64.2728	46.78	66.01		Cont HomeCage HFnu - Cont IEBW HFnu	21.77	2.66027	15.2605	28.2795	8.18337	6	0.000179383
		Mix	5	20.3164	1.56101	15.9823	24.6504	14.8961	23.37				Mix	5	60.562	1.85054	55.4241	65.6999	54.99	65.54		Cont HomeCage LF/HF - Cont IEBW LF/HF	-0.902781	0.162232	-1.29975	-0.505814	-5.56475	6	0.00142649
		CLO	5	20.9747	0.763333	18.8553	23.094	18.4933	22.4633				CLO	5	57.144	3.44683	47.5741	66.7139	47.9	65.98		CHA HomeCage LFnu - CHA IEBW LFnu	-18.8062	3.53072	-27.4455	-10.1668	-5.32645	6	0.00178417
																						CHA HomeCage HFnu - CHA IEBW HFnu	12.461	3.81867	3.11699	21.8049	3.26316	6	0.0171806
	HFnu	Cont	7	64.1229	1.15756	61.2904	66.9553	59.04	68.7567			HFnu	Cont	7	50.1143	4.42385	39.2895	60.9391	32.31	61.05		CHA HomeCage LF/HF - CHA IEBW LF/HF	-0.491829	0.119994	-0.785443	-0.198214	-4.09878	6	0.00636611
		CHA	7	63.891	1.54921	60.1002	67.6817	57.0667	68.75				CHA	7	40.7714	3.6757	31.7773	49.7655	26.28	53.44		SYG HomeCage LFnu - SYG IEBW LFnu	-6.42667	3.47471	-14.929	2.07565	-1.84955	6	0.113861
		SYG	7	66.2495	0.938022	63.9543	68.5448	63.7233	71.0867				SYG	7	29.2743	3.59495	20.4778	38.0708	15.36	41.13		SYG HomeCage HFnu - SYG IEBW HFnu	7.68524	2.34363	1.95057	13.4199	3.2792	6	0.0168394
		Mix	5	57.8157	5.68341	42.0361	73.5954	41.4539	69.9553				Mix	5	26.852	4.23258	15.1005	38.6035	19.73	42.66		SYG HomeCage LF/HF - SYG IEBW LF/HF	-0.1664	0.0768129	-0.354354	0.0215543	-2.1663	6	0.0734354
		CLO	5	60.7207	1.77065	55.8046	65.6368	55.0433	64.62				CLO	5	28.272	6.18095	11.1109	45.4331	13.95	43.2		Mix HomeCage LFnu - Mix IEBW LFnu	-6.53562	4.18715	-18.161	5.08978	-1.56087	4	0.193575
																						Mix HomeCage HFnu - Mix IEBW HFnu	-2.74626	5.78468	-18.8071	13.3146	-0.474746	4	0.659726
	LF/HF	Cont	7	0.338176	0.00711558	0.320765	0.355587	0.312333	0.367267			LF/HF	Cont	7	1.24096	0.1647	0.83795	1.64396	0.6383	1.699		Mix HomeCage LF/HF - Mix IEBW LF/HF	-0.104202	0.0897029	-0.353257	0.144853	-1.16163	4	0.309977
		CHA	7	0.341157	0.00162074	0.337191	0.345123	0.335533	0.346533				CHA	7	0.832986	0.119614	0.540301	1.12567	0.4486	1.296		CLO HomeCage LFnu - CLO IEBW LFnu	-7.29734	5.61157	-22.8775	8.28286	-1.30041	4	0.263324
		SYG	7	0.3512	0.00693933	0.33422	0.36818	0.333667	0.3887				SYG	7	0.5176	0.081384	0.318461	0.716739	0.2327	0.829		CLO HomeCage HFnu - CLO IEBW HFnu	3.57666	4.80968	-9.77715	16.9305	0.743638	4	0.498402
		Mix	5	0.349138	0.0178655	0.299535	0.398741	0.293097	0.403675				Mix	5	0.45334	0.0869292	0.211986	0.694694	0.301	0.7758		CLO HomeCage LF/HF - CLO IEBW LF/HF	-0.18088	0.136006	-0.558493	0.196733	-1.32994	4	0.254305
		CLO	5	0.34578	0.00627419	0.32836	0.3632	0.3347	0.3702				CLO	5	0.52666	0.140593	0.136311	0.917009	0.2114	0.9019
	Test of homogeneity of variance												Test of homogeneity of variance
		Levene Statistic	df1	df2	p-value									Levene Statistic	df1	df2	p-value
	LFnu	3.62196	4	26	0.0178493								LFnu	0.989557	4	26	0.430659
	HFnu	9.44093	4	26	7.49332e-05								HFnu	0.724197	4	26	0.583365
	LF/HF	2.49664	4	26	0.0673449								LF/HF	1.92268	4	26	0.136629
	ANOVA												ANOVA
		Sum of Squares	df	Mean Square	F	p-value								Sum of Squares	df	Mean Square	F	p-value
	LFnu	22.0663	4	5.51656	1.67678	0.185558							LFnu	1394.68	4	348.671	7.76157	0.000295693
	HFnu	248.65	4	62.1626	1.79031	0.161094							HFnu	2587.53	4	646.881	5.50613	0.00238982
	LF/HF	0.000785627	4	0.000196407	0.446763	0.773728							LF/HF	2.80157	4	0.700394	7.09989	0.000528769
	Multiple Comparisons												Multiple Comparisons
					Mean Difference (I-J)	Std. Error	p-value	95% confidence interval									Mean Difference (I-J)	Std. Error	p-value	95% confidence interval
								Lower Bound	Upper Bound											Lower Bound	Upper Bound
	LFnu	Dunnett T3	Cont	CHA	-0.469524	0.73105	0.998405	-2.93093	1.99188				LFnu	Dunnett t (両側)b	CHA	Cont	9.07714	3.58261	0.0592042	-0.279102	18.4334
				SYG	-1.3519	0.529771	0.215173	-3.21976	0.515954						SYG	Cont	16.21143*	3.58261	0.00044692	6.85518	25.5677
				Mix	1.17934	1.6288	0.992146	-6.032	8.39068						Mix	Cont	18.20914*	3.92455	0.00033107	7.95989	28.4584
				CLO	0.521054	0.89383	0.998849	-2.8971	3.93921						CLO	Cont	14.79114*	3.92455	0.00314782	4.54189	25.0404
			CHA	Cont	0.469524	0.73105	0.998405	-1.99188	2.93093				HFnu	Dunnett t (両側)b	CHA	Cont	-9.34286	5.79369	0.33531	-24.4735	5.7878
				SYG	-0.882381	0.618532	0.788601	-3.12188	1.35711						SYG	Cont	-20.84000*	5.79369	0.00485417	-35.9707	-5.70935
				Mix	1.64886	1.6598	0.952191	-5.47316	8.77088						Mix	Cont	-23.26229*	6.34667	0.00408968	-39.8371	-6.68748
				CLO	0.990578	0.949135	0.948406	-2.48621	4.46737						CLO	Cont	-21.84229*	6.34667	0.00714617	-38.4171	-5.26748
			SYG	Cont	1.3519	0.529771	0.215173	-0.515954	3.21976				LF/HF	Dunnett t (両側)b	CHA	Cont	-0.407971	0.167885	0.073791	-0.846415	0.0304721
				CHA	0.882381	0.618532	0.788601	-1.35711	3.12188						SYG	Cont	-.72336*	0.167885	0.00078552	-1.1618	-0.284914
				Mix	2.53124	1.5815	0.693731	-4.87585	9.93833						Mix	Cont	-.78762*	0.183908	0.000840415	-1.26791	-0.307326
				CLO	1.87296	0.804412	0.358078	-1.62888	5.3748						CLO	Cont	-.71430*	0.183908	0.00234856	-1.19459	-0.234006
			Mix	Cont	-1.17934	1.6288	0.992146	-8.39068	6.032
				CHA	-1.64886	1.6598	0.952191	-8.77088	5.47316
				SYG	-2.53124	1.5815	0.693731	-9.93833	4.87585
				CLO	-0.658285	1.73765	0.999962	-7.70577	6.3892
			CLO	Cont	-0.521054	0.89383	0.998849	-3.93921	2.8971
				CHA	-0.990578	0.949135	0.948406	-4.46737	2.48621
				SYG	-1.87296	0.804412	0.358078	-5.3748	1.62888
				Mix	0.658285	1.73765	0.999962	-6.3892	7.70577
	HFnu	Dunnett T3	Cont	CHA	0.231905	1.93391	1	-6.33106	6.79487
				SYG	-2.12667	1.48991	0.792425	-7.14903	2.89569
				Mix	6.30711	5.8001	0.921654	-20.4596	33.0738
				CLO	3.4022	2.11545	0.684522	-4.55602	11.3604
			CHA	Cont	-0.231905	1.93391	1	-6.79487	6.33106
				SYG	-2.35857	1.81106	0.855806	-8.65502	3.93788
				Mix	6.07521	5.89078	0.940066	-20.3187	32.4691
				CLO	3.17029	2.35271	0.831606	-5.19345	11.534
			SYG	Cont	2.12667	1.48991	0.792425	-2.89569	7.14903
				CHA	2.35857	1.81106	0.855806	-3.93788	8.65502
				Mix	8.43378	5.7603	0.76155	-18.5231	35.3906
				CLO	5.52886	2.00376	0.200993	-2.39284	13.4506
			Mix	Cont	-6.30711	5.8001	0.921654	-33.0738	20.4596
				CHA	-6.07521	5.89078	0.940066	-32.4691	20.3187
				SYG	-8.43378	5.7603	0.76155	-35.3906	18.5231
				CLO	-2.90492	5.95285	0.999574	-29.125	23.3151
			CLO	Cont	-3.4022	2.11545	0.684522	-11.3604	4.55602
				CHA	-3.17029	2.35271	0.831606	-11.534	5.19345
				SYG	-5.52886	2.00376	0.200993	-13.4506	2.39284
				Mix	2.90492	5.95285	0.999574	-23.3151	29.125
	LF/HF	Dunnett t (両側)a	CHA	Cont	0.00298095	0.0112074	0.996715	-0.0262881	0.03225
			SYG	Cont	0.0130238	0.0112074	0.615492	-0.0162452	0.0422928
			Mix	Cont	0.0109619	0.0122771	0.793897	-0.0211007	0.0430245
			CLO	Cont	0.00760381	0.0122771	0.930387	-0.0244588	0.0396664

## Sheet: Fig.4 Western Blotting
	Descriptive statistics
			N	Mean	Std. Error	95% confidence interval for mean		Minimum	Maximum
						Lower Bound	Upper Bound
	BDNF / β-actin	Cont	5	1	0.134772	0.625812	1.37419	0.525722	1.29755
		CHA	5	1.40167	0.208121	0.823834	1.97951	0.829297	2.0223
		SYG	5	1.85145	0.214979	1.29883	2.40407	0.952117	2.37705
		Mix	5	2.26107	0.286064	1.52572	2.99642	1.43034	3.43487
	pTrkB / TrkB	Cont	5	1	0.0621849	0.827347	1.17265	0.751958	1.07534
		CHA	5	1.15374	0.136333	0.775218	1.53226	0.805964	1.54677
		SYG	5	1.44602	0.096809	1.17724	1.71481	1.1109	1.63978
		Mix	5	1.61233	0.172356	1.13379	2.09087	1.15581	2.12416
	pCREB / CREB	Cont	5	1	0.0803518	0.776908	1.22309	0.802489	1.20115
		CHA	5	1.17522	0.107784	0.875966	1.47448	0.931417	1.43196
		SYG	5	1.33191	0.0457523	1.20488	1.45894	1.21349	1.43966
		Mix	5	1.37429	0.0940281	1.11322	1.63535	1.05647	1.61972
	Test of homogeneity of variance
		Levene Statistic	df1	df2	p-value
	BDNF / β-actin	0.801802	3	16	0.509014
	pTrkB / TrkB	2.56413	3	16	0.0910143
	pCREB / CREB	1.26341	3	16	0.320331
	ANOVA
		Sum of Squares	df	Mean Square	F	p-value
	BDNF / β-actin	4.89808	3	1.63269	5.79537	0.00591141
	pTrkB / TrkB	1.15114	3	0.383713	4.98877	0.012457
	pCREB / CREB	0.433669	3	0.144556	3.98661	0.0268682
	Multiple Comparisons
					Mean Difference (I-J)	Std. Error	p-value	95% confidence interval
								Lower Bound	Upper Bound
	BDNF / β-actin	Dunnett t (両側)b	CHA	Cont	0.40167	0.335692	0.498104	-0.456206	1.25955
			SYG	Cont	.85145*	0.321401	0.0414027	0.0300941	1.6728
			Mix	Cont	1.26107*	0.321401	0.00271262	0.439715	2.08242
	pTrkB / TrkB	Dunnett t (両側)b	CHA	Cont	0.153739	0.175403	0.716206	-0.300965	0.608443
			SYG	Cont	0.446022	0.175403	0.0550356	-0.00868199	0.900726
			Mix	Cont	.612*	0.175403	0.008121	0.157625	1.06703
	pCREB / CREB	Dunnett t (両側)b	CHA	Cont	0.175222	0.120433	0.358824	-0.136982	0.487427
			SYG	Cont	.33191*	0.120433	0.0362508	0.0197079	0.644117
			Mix	Cont	.37429*	0.120433	0.0178531	0.0620839	0.686493
